# Supplementary material for: Optimizing Chitin Depolymerization by Lysozyme to Long-Chain Oligosaccharides
Source: Mar Drugs. 2021 May 31;19(6):320. doi: 10.3390/md19060320 (PMC8229320; doi:10.3390/md19060320)
Supplement: Supplementary file 1 [file marinedrugs-19-00320-s001.zip]

Archive with 1 entries (1 files):
- marinedrugs-1245577-supplementary.pdf
